# Supplementary material for: HO-1 Limits the Efficacy of Vemurafenib/PLX4032 in BRAFV600E Mutated Melanoma Cells Adapted to Physiological Normoxia or Hypoxia
Source: Antioxidants (Basel). 2022 Jun 14;11(6):1171. doi: 10.3390/antiox11061171 (PMC9219655; doi:10.3390/antiox11061171)
Supplement: Supplementary file 1 [file antioxidants-11-01171-s001.zip]

Archive with 1 entries (1 files):
- antioxidants-1752863-supplementary.pdf
